# Supplementary material for: Nanostructured Pr-Rich CexPr1-xO2-δ Mixed Oxides for Diesel Soot Combustion: Importance of Oxygen Lability
Source: Nanomaterials (Basel). 2024 Mar 7;14(6):483. doi: 10.3390/nano14060483 (PMC10975723; doi:10.3390/nano14060483)
Supplement: Supplementary file 1 [file nanomaterials-14-00483-s001.zip]

Archive with 1 entries (1 files):
- nanomaterials-2895196-supplementary.pdf
